# Supplementary material for: Spatial patterns and predictor variables vary among different types of primary producers and consumers in eelgrass (Zostera marina) beds
Source: PLoS One. 2018 Aug 7;13(8):e0201791. doi: 10.1371/journal.pone.0201791 (PMC6080780; doi:10.1371/journal.pone.0201791)
Supplement: S1 Dataset — (XLSX) [file pone.0201791.s001.xlsx]

## Sheet: Abiotic_biotic
ID	Site	Lagoon	Season	Shoot_density	Shoot_height	DAGW	Epip_Chla	Epi	SWT	PO4-P	TN	Depth	WT	Salinity	Water_Chla
SA1_1	SA1	Saroma	Summer	222.93	96.2	203.535	22.1041	1.68115	18.3	0.113	0.202	1.5	18.713	32.238	0.00304341
SA1_2	SA1	Saroma	Summer	445.86	90.9	398.503	9.84346	0.830828	18.3	0.113	0.202	1.5	18.713	32.238	0.00304341
SA1_3	SA1	Saroma	Summer	350.318	132.2	342.229	2.6391	1.67752	18.3	0.113	0.202	1.5	18.713	32.238	0.00304341
SA1_4	SA1	Saroma	Summer	318.471	82.2	177.803	6.59153	0.365096	18.3	0.113	0.202	1.5	18.713	32.238	0.00304341
SA1_5	SA1	Saroma	Summer	191.083	97.7	342.006	5.54687	2.57643	18.3	0.113	0.202	1.5	18.713	32.238	0.00304341
SA3_1	SA3	Saroma	Summer	382.166	113.5	139.904	5.58787	0.886178	18.3	0.19	1.451	0.96	20.58	32.336	0.00123513
SA3_2	SA3	Saroma	Summer	541.401	46.7	448.408	29.5905	1.02841	18.3	0.19	1.451	0.96	20.58	32.336	0.00123513
SA3_3	SA3	Saroma	Summer	1050.96	80	382.611	19.7517	8.15513	18.3	0.19	1.451	0.96	20.58	32.336	0.00123513
SA3_4	SA3	Saroma	Summer	477.707	69.3	534.522	22.853	1.13293	18.3	0.19	1.451	0.96	20.58	32.336	0.00123513
SA3_5	SA3	Saroma	Summer	732.484	59.1	255.732	25.5432	1.80525	18.3	0.19	1.451	0.96	20.58	32.336	0.00123513
SA5_1	SA5	Saroma	Summer	191.083	220.2	433.312	35.5645	0.0517197	19.4	0.081	0.439	2.73	18.4505	32.813	0.00283192
SA5_2	SA5	Saroma	Summer	191.083	171.2	181.433	31.2792	0.390318	19.4	0.081	0.439	2.73	18.4505	32.813	0.00283192
SA5_3	SA5	Saroma	Summer	318.471	181.2	737.229	7.93374	1.33439	19.4	0.081	0.439	2.73	18.4505	32.813	0.00283192
SA5_4	SA5	Saroma	Summer	254.777	165.5	931.783	20.857	0.568217	19.4	0.081	0.439	2.73	18.4505	32.813	0.00283192
SA5_5	SA5	Saroma	Summer	477.707	188.8	1066.15	17.8124	1.04503	19.4	0.081	0.439	2.73	18.4505	32.813	0.00283192
SA6_1	SA6	Saroma	Summer	191.083	125.3	180.032	22.5207	4.72643	19.4	0.081	0.089	1.07	19.649	32.263	0.00223973
SA6_2	SA6	Saroma	Summer	573.248	125.9	974.299	14.7476	3.92395	19.4	0.081	0.089	1.07	19.649	32.263	0.00223973
SA6_3	SA6	Saroma	Summer	350.318	138.9	333.949	29.1376	6.30061	19.4	0.081	0.089	1.07	19.649	32.263	0.00223973
SA6_4	SA6	Saroma	Summer	668.79	130.4	524.618	7.97703	7.02987	19.4	0.081	0.089	1.07	19.649	32.263	0.00223973
SA6_5	SA6	Saroma	Summer	382.166	161.6	518.089	11.7431	2.18904	19.4	0.081	0.089	1.07	19.649	32.263	0.00223973
SA7_1	SA7	Saroma	Summer	222.93	72.1	127.675	2.99058	3.93917	16.6	0.101	0.225	1.52	18.092	32.926	0.0024195
SA7_2	SA7	Saroma	Summer	127.389	71	113.153	8.39915	3.07162	16.6	0.101	0.225	1.52	18.092	32.926	0.0024195
SA7_3	SA7	Saroma	Summer	159.236	68.3	173.631	71.077	4.03427	16.6	0.101	0.225	1.52	18.092	32.926	0.0024195
SA7_4	SA7	Saroma	Summer	191.083	74.7	172.07	24.0503	4.09723	16.6	0.101	0.225	1.52	18.092	32.926	0.0024195
SA7_5	SA7	Saroma	Summer	254.777	67.1	140.191	10.1694	2.68831	16.6	0.101	0.225	1.52	18.092	32.926	0.0024195
SA8_1	SA8	Saroma	Summer	732.484	109.7	580.701	20.9723	1.3215	17.4	0.158	0.127	1.15	17.5255	33.0795	0.00168984
SA8_2	SA8	Saroma	Summer	350.318	90.8	357.484	11.2134	0.851624	17.4	0.158	0.127	1.15	17.5255	33.0795	0.00168984
SA8_3	SA8	Saroma	Summer	636.943	112.4	512.866	11.5519	1.44153	17.4	0.158	0.127	1.15	17.5255	33.0795	0.00168984
SA8_4	SA8	Saroma	Summer	1019.11	107.5	646.465	7.40901	1.67732	17.4	0.158	0.127	1.15	17.5255	33.0795	0.00168984
SA8_5	SA8	Saroma	Summer	605.096	109.6	486.975	25.2444	2.65232	17.4	0.158	0.127	1.15	17.5255	33.0795	0.00168984
AK1	AK	Akkeshi	Summer	382.166	151.7	218.917	14.6207	1.97933	11.9	0.367	1.117	0.2	11.761	30.89	0.0243206
AK2	AK	Akkeshi	Summer	191.083	135.4	142.07	24.7276	0.509236	11.9	0.367	1.117	0.2	11.761	30.89	0.0243206
AK3	AK	Akkeshi	Summer	382.166	144.6	113.79	24.5205	0.80828	11.9	0.367	1.117	0.2	11.761	30.89	0.0243206
AK4	AK	Akkeshi	Summer	350.318	133	229.331	23.6857	0.52949	11.9	0.367	1.117	0.2	11.761	30.89	0.0243206
AK5	AK	Akkeshi	Summer	318.471	109.4	157.866	21.3676	1.8636	11.9	0.367	1.117	0.2	11.761	30.89	0.0243206
BK1	BK	Akkeshi	Summer	159.236	121.5	60.7643	47.1042	1.34694	16.2	0.339	5.08	0.7	16.1305	18.3975	0.00100146
BK2	BK	Akkeshi	Summer	254.777	81.7	135.223	63.7393	0.750127	16.2	0.339	5.08	0.7	16.1305	18.3975	0.00100146
BK3	BK	Akkeshi	Summer	95.5414	113.4	140.924	40.0115	1.69637	16.2	0.339	5.08	0.7	16.1305	18.3975	0.00100146
BK4	BK	Akkeshi	Summer	350.318	99.8	214.363	41.6668	5.69873	16.2	0.339	5.08	0.7	16.1305	18.3975	0.00100146
BK5	BK	Akkeshi	Summer	222.93	122.6	161.274	44.5194	2.26962	16.2	0.339	5.08	0.7	16.1305	18.3975	0.00100146
CK1	CK	Akkeshi	Summer	159.236	193.5	423.885	212.132	2.45436	12.9	0.578	1.105	1	12.799	21.653	0.00475655
CK2	CK	Akkeshi	Summer	222.93	171.6	289.395	273.906	4.6665	12.9	0.578	1.105	1	12.799	21.653	0.00475655
CK3	CK	Akkeshi	Summer	286.624	235.2	529.49	278.778	4.96717	12.9	0.578	1.105	1	12.799	21.653	0.00475655
CK4	CK	Akkeshi	Summer	222.93	NA	NA	NA	5.27761	12.9	0.578	1.105	1	12.799	21.653	0.00475655
CK5	CK	Akkeshi	Summer	191.083	186	219.49	246.8	1.02968	12.9	0.578	1.105	1	12.799	21.653	0.00475655
CL1	CL	Akkeshi	Summer	159.236	290	481.529	138.526	2.76519	10.8	0.314	1.384	1	10.634	27.396	0.00193309
CL2	CL	Akkeshi	Summer	95.5414	204.1	108.503	19.1974	2.68752	10.8	0.314	1.384	1	10.634	27.396	0.00193309
CL3	CL	Akkeshi	Summer	159.236	165.2	290.446	44.5229	8.2414	10.8	0.314	1.384	1	10.634	27.396	0.00193309
CL4	CL	Akkeshi	Summer	127.389	227.6	303.089	45.0378	7.67083	10.8	0.314	1.384	1	10.634	27.396	0.00193309
CL5	CL	Akkeshi	Summer	95.5414	214.5	217.389	57.6679	8.01045	10.8	0.314	1.384	1	10.634	27.396	0.00193309
HN1	HN	Akkeshi	Summer	382.166	182.5	625.892	145.18	1.55643	13.7	1.566	1.122	0.9	14.1165	12.3275	0.00929078
HN2	HN	Akkeshi	Summer	127.389	176.5	236.879	107.12	2.9315	13.7	1.566	1.122	0.9	14.1165	12.3275	0.00929078
HN3	HN	Akkeshi	Summer	350.318	177.2	412.834	192.548	2.25006	13.7	1.566	1.122	0.9	14.1165	12.3275	0.00929078
HN4	HN	Akkeshi	Summer	414.013	220.2	756.561	100.139	2.63748	13.7	1.566	1.122	0.9	14.1165	12.3275	0.00929078
HN5	HN	Akkeshi	Summer	159.236	178.5	168.949	130.475	3.39325	13.7	1.566	1.122	0.9	14.1165	12.3275	0.00929078
SL1	SL	Akkeshi	Summer	414.013	158.1	369.108	28.8467	0.909236	13.6	0.915	0.56	0.5	13.7315	16.0795	0.00459792
SL2	SL	Akkeshi	Summer	382.166	155.1	418.025	183.406	0.539777	13.6	0.915	0.56	0.5	13.7315	16.0795	0.00459792
SL3	SL	Akkeshi	Summer	414.013	106.8	486.178	125.816	4.22796	13.6	0.915	0.56	0.5	13.7315	16.0795	0.00459792
SL4	SL	Akkeshi	Summer	382.166	106.5	446.943	152.258	2.21586	13.6	0.915	0.56	0.5	13.7315	16.0795	0.00459792
SL5	SL	Akkeshi	Summer	350.318	200.3	407.548	54.4145	1.30971	13.6	0.915	0.56	0.5	13.7315	16.0795	0.00459792
SR1	SR	Akkeshi	Summer	63.6943	182.3	122.006	345.338	2.91303	10.7	0.234	0.599	0.8	10.438	23.356	0.0239336
SR2	SR	Akkeshi	Summer	286.624	226.7	234.682	257.91	6.97376	10.7	0.234	0.599	0.8	10.438	23.356	0.0239336
SR3	SR	Akkeshi	Summer	350.318	191	322.611	437.74	5.52054	10.7	0.234	0.599	0.8	10.438	23.356	0.0239336
SR4	SR	Akkeshi	Summer	95.5414	214.5	141.529	160.577	2.48554	10.7	0.234	0.599	0.8	10.438	23.356	0.0239336
SR5	SR	Akkeshi	Summer	286.624	210.8	236.592	407.595	2.54701	10.7	0.234	0.599	0.8	10.438	23.356	0.0239336
TB1	TB	Akkeshi	Summer	286.624	228.8	477.611	322.501	2.23815	13.6	1.276	1.178	0.9	13.7065	13.659	0.00643793
TB2	TB	Akkeshi	Summer	191.083	183.5	339.045	326.863	2.78946	13.6	1.276	1.178	0.9	13.7065	13.659	0.00643793
TB3	TB	Akkeshi	Summer	222.93	NA	NA	NA	0.690382	13.6	1.276	1.178	0.9	13.7065	13.659	0.00643793
TB4	TB	Akkeshi	Summer	191.083	162.3	352.197	213.283	2.84659	13.6	1.276	1.178	0.9	13.7065	13.659	0.00643793
TB5	TB	Akkeshi	Summer	159.236	166.5	252.166	244.027	2.2328	13.6	1.276	1.178	0.9	13.7065	13.659	0.00643793
NO1-1	NO1	Notoro	Summer	509.554	141.2	470.764	39.7936	5.83873	18.6	0.26	0.468	0.72	18.495	32.699	0.00258869
NO1-2	NO1	Notoro	Summer	573.248	166.8	717.229	40.5618	5.26943	18.6	0.26	0.468	0.72	18.495	32.699	0.00258869
NO1-3	NO1	Notoro	Summer	477.707	131.5	650.287	40.8434	4.66532	18.6	0.26	0.468	0.72	18.495	32.699	0.00258869
NO1-4	NO1	Notoro	Summer	605.096	156.3	644.713	80.0941	6.36252	18.6	0.26	0.468	0.72	18.495	32.699	0.00258869
NO1-5	NO1	Notoro	Summer	700.637	165	557.834	55.9261	4.0386	18.6	0.26	0.468	0.72	18.495	32.699	0.00258869
NO2-1	NO2	Notoro	Summer	541.401	143.7	768.344	81.9317	8.23041	19.2	0.949	0.661	0.91	19.283	32.877	0.000648231
NO2-2	NO2	Notoro	Summer	700.637	140.9	971.656	82.3179	6.51866	19.2	0.949	0.661	0.91	19.283	32.877	0.000648231
NO2-3	NO2	Notoro	Summer	159.236	134.1	239.618	86.8252	3.11449	19.2	0.949	0.661	0.91	19.283	32.877	0.000648231
NO2-4	NO2	Notoro	Summer	1751.59	119.9	965.446	165.315	6.48583	19.2	0.949	0.661	0.91	19.283	32.877	0.000648231
NO2-5	NO2	Notoro	Summer	573.248	137	1135.54	43.8687	12.3332	19.2	0.949	0.661	0.91	19.283	32.877	0.000648231
NO3-1	NO3	Notoro	Summer	955.414	85.1	661.083	20.3805	16.7619	17.4	0.109	0.936	0.69	16.97	33.1165	0.00102575
NO3-2	NO3	Notoro	Summer	382.166	87.8	448.408	12.0985	2.15315	17.4	0.109	0.936	0.69	16.97	33.1165	0.00102575
NO3-3	NO3	Notoro	Summer	605.096	77.9	420.478	30.0031	7.2401	17.4	0.109	0.936	0.69	16.97	33.1165	0.00102575
NO3-4	NO3	Notoro	Summer	445.86	74.3	534.522	6.97369	5.51554	17.4	0.109	0.936	0.69	16.97	33.1165	0.00102575
NO3-5	NO3	Notoro	Summer	636.943	84	677.42	6.81692	3.76949	17.4	0.109	0.936	0.69	16.97	33.1165	0.00102575
NO4-1	NO4	Notoro	Summer	222.93	68.2	194.745	14.9226	3.29045	18.8	0.164	0.563	0.38	18.483	33.12	0.000873473
NO4-2	NO4	Notoro	Summer	509.554	64.6	253.917	6.74835	2.3892	18.8	0.164	0.563	0.38	18.483	33.12	0.000873473
NO4-3	NO4	Notoro	Summer	477.707	62	276.815	5.17087	1.84611	18.8	0.164	0.563	0.38	18.483	33.12	0.000873473
NO4-4	NO4	Notoro	Summer	477.707	70	295.924	8.35727	2.18557	18.8	0.164	0.563	0.38	18.483	33.12	0.000873473
NO4-5	NO4	Notoro	Summer	445.86	81.8	280.255	9.97954	1.87016	18.8	0.164	0.563	0.38	18.483	33.12	0.000873473
NO5-1	NO5	Notoro	Summer	286.624	41.3	104.809	2.89057	1.61834	19.8	0.383	1.11	0.42	19.084	32.542	0.000619679
NO5-2	NO5	Notoro	Summer	382.166	52.9	181.433	10.12	4.2836	19.8	0.383	1.11	0.42	19.084	32.542	0.000619679
NO5-3	NO5	Notoro	Summer	414.013	87.2	348.121	128.596	2.46127	19.8	0.383	1.11	0.42	19.084	32.542	0.000619679
NO5-4	NO5	Notoro	Summer	95.5414	75.6	169.268	17.7202	1.81803	19.8	0.383	1.11	0.42	19.084	32.542	0.000619679
NO5-5	NO5	Notoro	Summer	350.318	94.9	247.994	3.63281	3.51032	19.8	0.383	1.11	0.42	19.084	32.542	0.000619679
SA1_1	SA1	Saroma	Fall	222.93	94.2	333.344	65.4293	0.765701	17.6	1.435	4.089	1.96	17.639	31.8025	0.0009
SA1_2	SA1	Saroma	Fall	191.083	105.9	360.127	10.5247	0.606752	17.6	1.435	4.089	1.96	17.639	31.8025	0.0009
SA1_3	SA1	Saroma	Fall	222.93	99.2	195.828	50.1534	2.66287	17.6	1.435	4.089	1.96	17.639	31.8025	0.0009
SA1_4	SA1	Saroma	Fall	445.86	95.5	319.49	45.2088	0.800701	17.6	1.435	4.089	1.96	17.639	31.8025	0.0009
SA1_5	SA1	Saroma	Fall	509.554	135	514.49	35.9506	1.92583	17.6	1.435	4.089	1.96	17.639	31.8025	0.0009
SA2_1	SA2	Saroma	Fall	31.8471	49.2	14.2038	11.0311	1.73414	18	1.353	4.283	1.04	17.832	31.598	0.00219
SA2_2	SA2	Saroma	Fall	382.166	81.3	259.363	12.3997	0.831465	18	1.353	4.283	1.04	17.832	31.598	0.00219
SA2_3	SA2	Saroma	Fall	286.624	103.2	232.197	11.6628	2.12946	18	1.353	4.283	1.04	17.832	31.598	0.00219
SA2_4	SA2	Saroma	Fall	254.777	82.5	240.701	8.84112	0.614873	18	1.353	4.283	1.04	17.832	31.598	0.00219
SA2_5	SA2	Saroma	Fall	222.93	85.3	299.936	19.9794	0.626783	18	1.353	4.283	1.04	17.832	31.598	0.00219
SA3_1	SA3	Saroma	Fall	477.707	35.4	68.1847	1.67168	0.863376	17.2	0.893	2.372	0.53	17.22	31.9095	0.001175
SA3_2	SA3	Saroma	Fall	509.554	38.1	88.5669	3.11857	1.69025	17.2	0.893	2.372	0.53	17.22	31.9095	0.001175
SA3_3	SA3	Saroma	Fall	254.777	70.5	141.624	7.28059	1.59927	17.2	0.893	2.372	0.53	17.22	31.9095	0.001175
SA3_4	SA3	Saroma	Fall	668.79	56.4	153.439	7.84992	1.53889	17.2	0.893	2.372	0.53	17.22	31.9095	0.001175
SA3_5	SA3	Saroma	Fall	286.624	58.1	162.707	2.52961	1.36054	17.2	0.893	2.372	0.53	17.22	31.9095	0.001175
SA6_1	SA6	Saroma	Fall	31.8471	94.1	29.2675	1.88346	0.180191	18.1	0.658	6.568	0.82	18.203	31.26	0.00368
SA6_2	SA6	Saroma	Fall	95.5414	78.6	73.8217	2.24124	1.21369	18.1	0.658	6.568	0.82	18.203	31.26	0.00368
SA6_3	SA6	Saroma	Fall	63.6943	30.5	55.5096	2.33434	0.351274	18.1	0.658	6.568	0.82	18.203	31.26	0.00368
SA6_4	SA6	Saroma	Fall	31.8471	30.6	27.8981	2.12151	0.241051	18.1	0.658	6.568	0.82	18.203	31.26	0.00368
SA6_5	SA6	Saroma	Fall	127.389	59.6	157.803	3.60948	0.95258	18.1	0.658	6.568	0.82	18.203	31.26	0.00368
SA8_1	SA8	Saroma	Fall	159.236	76.1	126.592	11.9461	0.654268	17.4	0.651	2.827	0.86	17.364	32.226	0.00398
SA8_2	SA8	Saroma	Fall	31.8471	74	34.5223	3.60395	2.21344	17.4	0.651	2.827	0.86	17.364	32.226	0.00398
SA8_3	SA8	Saroma	Fall	159.236	78	77.4204	15.4246	2.13248	17.4	0.651	2.827	0.86	17.364	32.226	0.00398
SA8_4	SA8	Saroma	Fall	159.236	75.2	66.5924	3.50153	1.7235	17.4	0.651	2.827	0.86	17.364	32.226	0.00398
SA8_5	SA8	Saroma	Fall	63.6943	79.6	16.9108	8.66834	1.35073	17.4	0.651	2.827	0.86	17.364	32.226	0.00398
AK1	AK	Akkeshi	Fall	127.389	236.5	250.669	35.9646	1.97933	21.9	0.305	1.215	0.79	21.0595	26.9475	0.0150976
AK2	AK	Akkeshi	Fall	127.389	181	220.86	18.8972	0.509236	21.9	0.305	1.215	0.79	21.0595	26.9475	0.0150976
AK3	AK	Akkeshi	Fall	254.777	190	186.306	15.2601	0.80828	21.9	0.305	1.215	0.79	21.0595	26.9475	0.0150976
AK4	AK	Akkeshi	Fall	63.6943	184.4	138.822	32.0496	0.52949	21.9	0.305	1.215	0.79	21.0595	26.9475	0.0150976
AK5	AK	Akkeshi	Fall	222.93	203	175.764	12.9964	1.8636	21.9	0.305	1.215	0.79	21.0595	26.9475	0.0150976
BK1	BK	Akkeshi	Fall	541.401	127.1	311.178	336.18	1.34694	22.4	3.161	10.69	0.6	22.062	10.977	0.0115001
BK2	BK	Akkeshi	Fall	668.79	150.4	217.229	480.851	0.750127	22.4	3.161	10.69	0.6	22.062	10.977	0.0115001
BK3	BK	Akkeshi	Fall	159.236	149.5	230.096	269.287	1.69637	22.4	3.161	10.69	0.6	22.062	10.977	0.0115001
BK4	BK	Akkeshi	Fall	509.554	110.6	240.573	562.341	5.69873	22.4	3.161	10.69	0.6	22.062	10.977	0.0115001
BK5	BK	Akkeshi	Fall	350.318	140.6	417.611	271.44	2.26962	22.4	3.161	10.69	0.6	22.062	10.977	0.0115001
CK1	CK	Akkeshi	Fall	159.236	190.9	360.414	200.97	2.45436	21.7	4.295	4.51	1.2	21.508	23.537	0.00676601
CK2	CK	Akkeshi	Fall	159.236	129.1	182.962	221.554	4.6665	21.7	4.295	4.51	1.2	21.508	23.537	0.00676601
CK3	CK	Akkeshi	Fall	127.389	231.1	252.739	138.277	4.96717	21.7	4.295	4.51	1.2	21.508	23.537	0.00676601
CK4	CK	Akkeshi	Fall	159.236	162.1	253.471	192.757	5.27761	21.7	4.295	4.51	1.2	21.508	23.537	0.00676601
CK5	CK	Akkeshi	Fall	95.5414	150.1	332.325	180.553	1.02968	21.7	4.295	4.51	1.2	21.508	23.537	0.00676601
CL1	CL	Akkeshi	Fall	127.389	265.5	342.261	149.244	2.76519	21.8	4.966	6.115	0.8	21.518	20.606	0.0101455
CL2	CL	Akkeshi	Fall	127.389	225.5	485	359.538	2.68752	21.8	4.966	6.115	0.8	21.518	20.606	0.0101455
CL3	CL	Akkeshi	Fall	191.083	263.1	431.21	212.058	8.2414	21.8	4.966	6.115	0.8	21.518	20.606	0.0101455
CL4	CL	Akkeshi	Fall	127.389	273	831.815	264.643	7.67083	21.8	4.966	6.115	0.8	21.518	20.606	0.0101455
CL5	CL	Akkeshi	Fall	191.083	294.1	236.847	218.329	8.01045	21.8	4.966	6.115	0.8	21.518	20.606	0.0101455
HN1	HN	Akkeshi	Fall	63.6943	126.2	135.828	77.9662	1.55643	23.1	4.628	7.412	0.7	22.987	12.004	0.038012
HN2	HN	Akkeshi	Fall	127.389	121.2	106.083	148.741	2.9315	23.1	4.628	7.412	0.7	22.987	12.004	0.038012
HN3	HN	Akkeshi	Fall	95.5414	119.4	114.299	165.652	2.25006	23.1	4.628	7.412	0.7	22.987	12.004	0.038012
HN4	HN	Akkeshi	Fall	127.389	78.4	45.2548	103.358	2.63748	23.1	4.628	7.412	0.7	22.987	12.004	0.038012
HN5	HN	Akkeshi	Fall	63.6943	117.7	88.3121	53.2025	3.39325	23.1	4.628	7.412	0.7	22.987	12.004	0.038012
SL1	SL	Akkeshi	Fall	95.5414	168.4	218.949	124.442	0.909236	22.9	7.228	3.2	0.8	22.841	18.554	0.00724272
SL2	SL	Akkeshi	Fall	63.6943	176.3	127.771	49.6823	0.539777	22.9	7.228	3.2	0.8	22.841	18.554	0.00724272
SL3	SL	Akkeshi	Fall	63.6943	190	97.2293	112.406	4.22796	22.9	7.228	3.2	0.8	22.841	18.554	0.00724272
SL4	SL	Akkeshi	Fall	127.389	104.4	123.822	114.938	2.21586	22.9	7.228	3.2	0.8	22.841	18.554	0.00724272
SL5	SL	Akkeshi	Fall	254.777	162.5	540.382	48.6544	1.30971	22.9	7.228	3.2	0.8	22.841	18.554	0.00724272
SR1	SR	Akkeshi	Fall	31.8471	187.5	159.045	360.285	2.91303	20.2	1.669	13.316	1.2	20.011	19.18	0.00634302
SR2	SR	Akkeshi	Fall	95.5414	103.2	163.248	560.48	6.97376	20.2	1.669	13.316	1.2	20.011	19.18	0.00634302
SR3	SR	Akkeshi	Fall	414.013	180.5	419.936	505.801	5.52054	20.2	1.669	13.316	1.2	20.011	19.18	0.00634302
SR4	SR	Akkeshi	Fall	95.5414	159	245.796	623	2.48554	20.2	1.669	13.316	1.2	20.011	19.18	0.00634302
SR5	SR	Akkeshi	Fall	318.471	150.3	42.9299	328.354	2.54701	20.2	1.669	13.316	1.2	20.011	19.18	0.00634302
TB1	TB	Akkeshi	Fall	159.236	113.4	181.274	143.716	2.23815	22.8	6.716	12.202	0.8	22.739	14.777	0.021176
TB2	TB	Akkeshi	Fall	95.5414	88.2	59.3312	144.947	2.78946	22.8	6.716	12.202	0.8	22.739	14.777	0.021176
TB3	TB	Akkeshi	Fall	127.389	136.3	91.1146	119.277	0.690382	22.8	6.716	12.202	0.8	22.739	14.777	0.021176
TB4	TB	Akkeshi	Fall	127.389	128.7	175.541	129.532	2.84659	22.8	6.716	12.202	0.8	22.739	14.777	0.021176
TB5	TB	Akkeshi	Fall	63.6943	111.3	68.9172	103.271	2.2328	22.8	6.716	12.202	0.8	22.739	14.777	0.021176
NO1-1	NO1	Notoro	Fall	318.471	66.6	117.197	33.3111	2.45844	17.6	0.865	0.765	0.43	17.24	32.451	0.00895464
NO1-2	NO1	Notoro	Fall	222.93	61.5	96.4331	8.37461	5.73111	17.6	0.865	0.765	0.43	17.24	32.451	0.00895464
NO1-3	NO1	Notoro	Fall	318.471	121.5	214.713	13.6828	4.07529	17.6	0.865	0.765	0.43	17.24	32.451	0.00895464
NO1-4	NO1	Notoro	Fall	350.318	88.3	159.841	19.2128	3.78465	17.6	0.865	0.765	0.43	17.24	32.451	0.00895464
NO1-5	NO1	Notoro	Fall	254.777	84.6	106.115	5.8185	2.63691	17.6	0.865	0.765	0.43	17.24	32.451	0.00895464
NO2-1	NO2	Notoro	Fall	573.248	79	250.382	9.86648	8.12382	19.5	0.762	3.626	0.63	17.7	32.269	0.00534866
NO2-2	NO2	Notoro	Fall	573.248	69.8	214.713	44.2084	2.76968	19.5	0.762	3.626	0.63	17.7	32.269	0.00534866
NO2-3	NO2	Notoro	Fall	509.554	75.7	239.968	24.9642	4.46573	19.5	0.762	3.626	0.63	17.7	32.269	0.00534866
NO2-4	NO2	Notoro	Fall	477.707	75.1	229.299	15.6415	4.83013	19.5	0.762	3.626	0.63	17.7	32.269	0.00534866
NO2-5	NO2	Notoro	Fall	573.248	70	210.127	67.7733	4.5621	19.5	0.762	3.626	0.63	17.7	32.269	0.00534866
NO3-1	NO3	Notoro	Fall	732.484	69.9	368.025	18.1007	8.44035	18.2	0.427	1.601	0.78	18.11	32.179	0.00228198
NO3-2	NO3	Notoro	Fall	605.096	73	283.408	5.82751	10.9827	18.2	0.427	1.601	0.78	18.11	32.179	0.00228198
NO3-3	NO3	Notoro	Fall	382.166	68.8	141.624	11.4913	1.5886	18.2	0.427	1.601	0.78	18.11	32.179	0.00228198
NO3-4	NO3	Notoro	Fall	668.79	62	197.357	6.11308	7.81643	18.2	0.427	1.601	0.78	18.11	32.179	0.00228198
NO3-5	NO3	Notoro	Fall	318.471	66.3	224.936	2.94955	3.5621	18.2	0.427	1.601	0.78	18.11	32.179	0.00228198
NO4-1	NO4	Notoro	Fall	1082.8	38.9	170.955	9.74564	3.30815	17.9	0.279	0.511	1.33	19.258	31.621	0.00411141
NO4-2	NO4	Notoro	Fall	828.025	36.6	181.592	25.1191	3.28729	17.9	0.279	0.511	1.33	19.258	31.621	0.00411141
NO4-3	NO4	Notoro	Fall	1146.5	53.2	283.949	3.55083	6.96882	17.9	0.279	0.511	1.33	19.258	31.621	0.00411141
NO4-4	NO4	Notoro	Fall	700.637	69.1	377.93	61.8335	7.16854	17.9	0.279	0.511	1.33	19.258	31.621	0.00411141
NO4-5	NO4	Notoro	Fall	573.248	53.6	184.204	61.9875	6.58503	17.9	0.279	0.511	1.33	19.258	31.621	0.00411141
NO5-1	NO5	Notoro	Fall	445.86	66.5	241.783	16.8354	3.70729	17.4	0.797	0.769	0.56	17.733	32.6	0.00263095
NO5-2	NO5	Notoro	Fall	414.013	124.5	526.019	10.7365	5.54484	17.4	0.797	0.769	0.56	17.733	32.6	0.00263095
NO5-3	NO5	Notoro	Fall	318.471	95.3	223.217	23.2692	2.46303	17.4	0.797	0.769	0.56	17.733	32.6	0.00263095
NO5-4	NO5	Notoro	Fall	509.554	86.4	370.159	NA	3.25557	17.4	0.797	0.769	0.56	17.733	32.6	0.00263095
NO5-5	NO5	Notoro	Fall	700.637	75	360.382	19.6313	4.41465	17.4	0.797	0.769	0.56	17.733	32.6	0.00263095

## Sheet: abundance_eelgrass
ID	Site	Lagoon	Season	DAGW
AK1	AK	Akkeshi	Summer	218.917
AK2	AK	Akkeshi	Summer	142.07
AK3	AK	Akkeshi	Summer	113.79
AK4	AK	Akkeshi	Summer	229.331
AK5	AK	Akkeshi	Summer	157.866
BK1	BK	Akkeshi	Summer	60.7643
BK2	BK	Akkeshi	Summer	135.223
BK3	BK	Akkeshi	Summer	140.924
BK4	BK	Akkeshi	Summer	214.363
BK5	BK	Akkeshi	Summer	161.274
CK1	CK	Akkeshi	Summer	423.885
CK2	CK	Akkeshi	Summer	289.395
CK3	CK	Akkeshi	Summer	529.49
CK5	CK	Akkeshi	Summer	219.49
CL1	CL	Akkeshi	Summer	481.529
CL2	CL	Akkeshi	Summer	108.503
CL3	CL	Akkeshi	Summer	290.446
CL4	CL	Akkeshi	Summer	303.089
CL5	CL	Akkeshi	Summer	217.389
HN1	HN	Akkeshi	Summer	625.892
HN2	HN	Akkeshi	Summer	236.879
HN3	HN	Akkeshi	Summer	412.834
HN4	HN	Akkeshi	Summer	756.561
HN5	HN	Akkeshi	Summer	168.949
SL1	SL	Akkeshi	Summer	369.108
SL2	SL	Akkeshi	Summer	418.025
SL3	SL	Akkeshi	Summer	486.178
SL4	SL	Akkeshi	Summer	446.943
SL5	SL	Akkeshi	Summer	407.548
SR1	SR	Akkeshi	Summer	122.006
SR2	SR	Akkeshi	Summer	234.682
SR3	SR	Akkeshi	Summer	322.611
SR4	SR	Akkeshi	Summer	141.529
SR5	SR	Akkeshi	Summer	236.592
TB1	TB	Akkeshi	Summer	477.611
TB2	TB	Akkeshi	Summer	339.045
TB4	TB	Akkeshi	Summer	352.197
TB5	TB	Akkeshi	Summer	252.166
SA1-1	SA1	Saroma	Summer	203.535
SA1-2	SA1	Saroma	Summer	398.503
SA1-3	SA1	Saroma	Summer	342.229
SA1-4	SA1	Saroma	Summer	177.803
SA1-5	SA1	Saroma	Summer	342.006
SA3-1	SA3	Saroma	Summer	139.904
SA3-2	SA3	Saroma	Summer	448.408
SA3-3	SA3	Saroma	Summer	382.611
SA3-4	SA3	Saroma	Summer	534.522
SA3-5	SA3	Saroma	Summer	255.732
SA5-1	SA5	Saroma	Summer	433.312
SA5-2	SA5	Saroma	Summer	181.433
SA5-3	SA5	Saroma	Summer	737.229
SA5-4	SA5	Saroma	Summer	931.783
SA5-5	SA5	Saroma	Summer	1066.15
SA6-1	SA6	Saroma	Summer	180.032
SA6-2	SA6	Saroma	Summer	974.299
SA6-3	SA6	Saroma	Summer	333.949
SA6-4	SA6	Saroma	Summer	524.618
SA6-5	SA6	Saroma	Summer	518.089
SA7-1	SA7	Saroma	Summer	127.675
SA7-2	SA7	Saroma	Summer	113.153
SA7-3	SA7	Saroma	Summer	173.631
SA7-4	SA7	Saroma	Summer	172.07
SA7-5	SA7	Saroma	Summer	140.191
SA8-1	SA8	Saroma	Summer	580.701
SA8-2	SA8	Saroma	Summer	357.484
SA8-3	SA8	Saroma	Summer	512.866
SA8-4	SA8	Saroma	Summer	646.465
SA8-5	SA8	Saroma	Summer	486.975
NO1-1	NO1	Notoro	Summer	470.764
NO1-2	NO1	Notoro	Summer	717.229
NO1-3	NO1	Notoro	Summer	650.287
NO1-4	NO1	Notoro	Summer	644.713
NO1-5	NO1	Notoro	Summer	557.834
NO2-1	NO2	Notoro	Summer	768.344
NO2-2	NO2	Notoro	Summer	971.656
NO2-3	NO2	Notoro	Summer	239.618
NO2-4	NO2	Notoro	Summer	965.446
NO2-5	NO2	Notoro	Summer	1135.54
NO3-1	NO3	Notoro	Summer	661.083
NO3-2	NO3	Notoro	Summer	448.408
NO3-3	NO3	Notoro	Summer	420.478
NO3-4	NO3	Notoro	Summer	534.522
NO3-5	NO3	Notoro	Summer	677.42
NO4-1	NO4	Notoro	Summer	194.745
NO4-2	NO4	Notoro	Summer	253.917
NO4-3	NO4	Notoro	Summer	276.815
NO4-4	NO4	Notoro	Summer	295.924
NO4-5	NO4	Notoro	Summer	280.255
NO5-1	NO5	Notoro	Summer	104.809
NO5-2	NO5	Notoro	Summer	181.433
NO5-3	NO5	Notoro	Summer	348.121
NO5-4	NO5	Notoro	Summer	169.268
NO5-5	NO5	Notoro	Summer	247.994
AK1	AK	Akkeshi	Fall	250.669
AK2	AK	Akkeshi	Fall	220.86
AK3	AK	Akkeshi	Fall	186.306
AK4	AK	Akkeshi	Fall	138.822
AK5	AK	Akkeshi	Fall	175.764
BK1	BK	Akkeshi	Fall	311.178
BK2	BK	Akkeshi	Fall	217.229
BK3	BK	Akkeshi	Fall	230.096
BK4	BK	Akkeshi	Fall	240.573
BK5	BK	Akkeshi	Fall	417.611
CK1	CK	Akkeshi	Fall	360.414
CK2	CK	Akkeshi	Fall	182.962
CK3	CK	Akkeshi	Fall	252.739
CK4	CK	Akkeshi	Fall	253.471
CK5	CK	Akkeshi	Fall	332.325
CL1	CL	Akkeshi	Fall	342.261
CL2	CL	Akkeshi	Fall	485
CL3	CL	Akkeshi	Fall	431.21
CL4	CL	Akkeshi	Fall	831.815
CL5	CL	Akkeshi	Fall	236.847
HN1	HN	Akkeshi	Fall	135.828
HN2	HN	Akkeshi	Fall	106.083
HN3	HN	Akkeshi	Fall	114.299
HN4	HN	Akkeshi	Fall	45.2548
HN5	HN	Akkeshi	Fall	88.3121
SL1	SL	Akkeshi	Fall	218.949
SL2	SL	Akkeshi	Fall	127.771
SL3	SL	Akkeshi	Fall	97.2293
SL4	SL	Akkeshi	Fall	123.822
SL5	SL	Akkeshi	Fall	540.382
SR1	SR	Akkeshi	Fall	159.045
SR2	SR	Akkeshi	Fall	163.248
SR3	SR	Akkeshi	Fall	419.936
SR4	SR	Akkeshi	Fall	245.796
SR5	SR	Akkeshi	Fall	42.9299
TB1	TB	Akkeshi	Fall	181.274
TB2	TB	Akkeshi	Fall	59.3312
TB3	TB	Akkeshi	Fall	91.1146
TB4	TB	Akkeshi	Fall	175.541
TB5	TB	Akkeshi	Fall	68.9172
SA1-1	SA1	Saroma	Fall	333.344
SA1-2	SA1	Saroma	Fall	360.127
SA1-3	SA1	Saroma	Fall	195.828
SA1-4	SA1	Saroma	Fall	319.49
SA1-5	SA1	Saroma	Fall	514.49
SA2-1	SA2	Saroma	Fall	14.2038
SA2-2	SA2	Saroma	Fall	259.363
SA2-3	SA2	Saroma	Fall	232.197
SA2-4	SA2	Saroma	Fall	240.701
SA2-5	SA2	Saroma	Fall	299.936
SA3-1	SA3	Saroma	Fall	68.1847
SA3-2	SA3	Saroma	Fall	88.5669
SA3-3	SA3	Saroma	Fall	141.624
SA3-4	SA3	Saroma	Fall	153.439
SA3-5	SA3	Saroma	Fall	162.707
SA6-1	SA6	Saroma	Fall	29.2675
SA6-2	SA6	Saroma	Fall	73.8217
SA6-3	SA6	Saroma	Fall	55.5096
SA6-4	SA6	Saroma	Fall	27.8981
SA6-5	SA6	Saroma	Fall	157.803
SA8-1	SA8	Saroma	Fall	126.592
SA8-2	SA8	Saroma	Fall	34.5223
SA8-3	SA8	Saroma	Fall	77.4204
SA8-4	SA8	Saroma	Fall	66.5924
SA8-5	SA8	Saroma	Fall	16.9108
NO1-1	NO1	Notoro	Fall	117.197
NO1-2	NO1	Notoro	Fall	96.4331
NO1-3	NO1	Notoro	Fall	214.713
NO1-4	NO1	Notoro	Fall	159.841
NO1-5	NO1	Notoro	Fall	106.115
NO2-1	NO2	Notoro	Fall	250.382
NO2-2	NO2	Notoro	Fall	214.713
NO2-3	NO2	Notoro	Fall	239.968
NO2-4	NO2	Notoro	Fall	229.299
NO2-5	NO2	Notoro	Fall	210.127
NO3-1	NO3	Notoro	Fall	368.025
NO3-2	NO3	Notoro	Fall	283.408
NO3-3	NO3	Notoro	Fall	141.624
NO3-4	NO3	Notoro	Fall	197.357
NO3-5	NO3	Notoro	Fall	224.936
NO4-1	NO4	Notoro	Fall	170.955
NO4-2	NO4	Notoro	Fall	181.592
NO4-3	NO4	Notoro	Fall	283.949
NO4-4	NO4	Notoro	Fall	377.93
NO4-5	NO4	Notoro	Fall	184.204
NO5-1	NO5	Notoro	Fall	241.783
NO5-2	NO5	Notoro	Fall	526.019
NO5-3	NO5	Notoro	Fall	223.217
NO5-4	NO5	Notoro	Fall	370.159
NO5-5	NO5	Notoro	Fall	360.382

## Sheet: abundance_microalgae
ID	Site	Lagoon	Epip_Chla
AK1	AK	Akkeshi	14.6207
AK2	AK	Akkeshi	24.7276
AK3	AK	Akkeshi	24.5205
AK4	AK	Akkeshi	23.6857
AK5	AK	Akkeshi	21.3676
BK1	BK	Akkeshi	47.1042
BK2	BK	Akkeshi	63.7393
BK3	BK	Akkeshi	40.0115
BK4	BK	Akkeshi	41.6668
BK5	BK	Akkeshi	44.5194
CK1	CK	Akkeshi	212.132
CK2	CK	Akkeshi	273.906
CK3	CK	Akkeshi	278.778
CK5	CK	Akkeshi	246.8
CL1	CL	Akkeshi	138.526
CL2	CL	Akkeshi	19.1974
CL3	CL	Akkeshi	44.5229
CL4	CL	Akkeshi	45.0378
CL5	CL	Akkeshi	57.6679
HN1	HN	Akkeshi	145.18
HN2	HN	Akkeshi	107.12
HN3	HN	Akkeshi	192.548
HN4	HN	Akkeshi	100.139
HN5	HN	Akkeshi	130.475
SL1	SL	Akkeshi	28.8467
SL2	SL	Akkeshi	183.406
SL3	SL	Akkeshi	125.816
SL4	SL	Akkeshi	152.258
SL5	SL	Akkeshi	54.4145
SR1	SR	Akkeshi	345.338
SR2	SR	Akkeshi	257.91
SR3	SR	Akkeshi	437.74
SR4	SR	Akkeshi	160.577
SR5	SR	Akkeshi	407.595
TB1	TB	Akkeshi	322.501
TB2	TB	Akkeshi	326.863
TB4	TB	Akkeshi	213.283
TB5	TB	Akkeshi	244.027
SA1-1	SA1	Saroma	22.1041
SA1-2	SA1	Saroma	9.84346
SA1-3	SA1	Saroma	2.6391
SA1-4	SA1	Saroma	6.59153
SA1-5	SA1	Saroma	5.54687
SA3-1	SA3	Saroma	5.58787
SA3-2	SA3	Saroma	29.5905
SA3-3	SA3	Saroma	19.7517
SA3-4	SA3	Saroma	22.853
SA3-5	SA3	Saroma	25.5432
SA5-1	SA5	Saroma	35.5645
SA5-2	SA5	Saroma	31.2792
SA5-3	SA5	Saroma	7.93374
SA5-4	SA5	Saroma	20.857
SA5-5	SA5	Saroma	17.8124
SA6-1	SA6	Saroma	22.5207
SA6-2	SA6	Saroma	14.7476
SA6-3	SA6	Saroma	29.1376
SA6-4	SA6	Saroma	7.97703
SA6-5	SA6	Saroma	11.7431
SA7-1	SA7	Saroma	2.99058
SA7-2	SA7	Saroma	8.39915
SA7-3	SA7	Saroma	71.077
SA7-4	SA7	Saroma	24.0503
SA7-5	SA7	Saroma	10.1694
SA8-1	SA8	Saroma	20.9723
SA8-2	SA8	Saroma	11.2134
SA8-3	SA8	Saroma	11.5519
SA8-4	SA8	Saroma	7.40901
SA8-5	SA8	Saroma	25.2444
NO1-1	NO1	Notoro	39.7936
NO1-2	NO1	Notoro	40.5618
NO1-3	NO1	Notoro	40.8434
NO1-4	NO1	Notoro	80.0941
NO1-5	NO1	Notoro	55.9261
NO2-1	NO2	Notoro	81.9317
NO2-2	NO2	Notoro	82.3179
NO2-3	NO2	Notoro	86.8252
NO2-4	NO2	Notoro	165.315
NO2-5	NO2	Notoro	43.8687
NO3-1	NO3	Notoro	20.3805
NO3-2	NO3	Notoro	12.0985
NO3-3	NO3	Notoro	30.0031
NO3-4	NO3	Notoro	6.97369
NO3-5	NO3	Notoro	6.81692
NO4-1	NO4	Notoro	14.9226
NO4-2	NO3	Notoro	6.74835
NO4-3	NO4	Notoro	5.17087
NO4-4	NO3	Notoro	8.35727
NO4-5	NO4	Notoro	9.97954
NO5-1	NO5	Notoro	2.89057
NO5-2	NO5	Notoro	10.12
NO5-3	NO5	Notoro	128.596
NO5-4	NO5	Notoro	17.7202
NO5-5	NO5	Notoro	3.63281
AK1	AK	Akkeshi	35.9646
AK2	AK	Akkeshi	18.8972
AK3	AK	Akkeshi	15.2601
AK4	AK	Akkeshi	32.0496
AK5	AK	Akkeshi	12.9964
BK1	BK	Akkeshi	336.18
BK2	BK	Akkeshi	480.851
BK3	BK	Akkeshi	269.287
BK4	BK	Akkeshi	562.341
BK5	BK	Akkeshi	271.44
CK1	CK	Akkeshi	200.97
CK2	CK	Akkeshi	221.554
CK3	CK	Akkeshi	138.277
CK4	CK	Akkeshi	192.757
CK5	CK	Akkeshi	180.553
CL1	CL	Akkeshi	149.244
CL2	CL	Akkeshi	359.538
CL3	CL	Akkeshi	212.058
CL4	CL	Akkeshi	264.643
CL5	CL	Akkeshi	218.329
HN1	HN	Akkeshi	77.9662
HN2	HN	Akkeshi	148.741
HN3	HN	Akkeshi	165.652
HN4	HN	Akkeshi	103.358
HN5	HN	Akkeshi	53.2025
SL1	SL	Akkeshi	124.442
SL2	SL	Akkeshi	49.6823
SL3	SL	Akkeshi	112.406
SL4	SL	Akkeshi	114.938
SL5	SL	Akkeshi	48.6544
SR1	SR	Akkeshi	360.285
SR2	SR	Akkeshi	560.48
SR3	SR	Akkeshi	505.801
SR4	SR	Akkeshi	623
SR5	SR	Akkeshi	328.354
TB1	TB	Akkeshi	143.716
TB2	TB	Akkeshi	144.947
TB3	TB	Akkeshi	119.277
TB4	TB	Akkeshi	129.532
TB5	TB	Akkeshi	103.271
SA1-1	SA1	Saroma	65.4293
SA1-2	SA1	Saroma	10.5247
SA1-3	SA1	Saroma	50.1534
SA1-4	SA1	Saroma	45.2088
SA1-5	SA1	Saroma	35.9506
SA2-1	SA2	Saroma	11.0311
SA2-2	SA2	Saroma	12.3997
SA2-3	SA2	Saroma	11.6628
SA2-4	SA2	Saroma	8.84112
SA2-5	SA2	Saroma	19.9794
SA3-1	SA3	Saroma	1.67168
SA3-2	SA3	Saroma	3.11857
SA3-3	SA3	Saroma	7.28059
SA3-4	SA3	Saroma	7.84992
SA3-5	SA3	Saroma	2.52961
SA6-1	SA6	Saroma	1.88346
SA6-2	SA6	Saroma	2.24124
SA6-3	SA6	Saroma	2.33434
SA6-4	SA6	Saroma	2.12151
SA6-5	SA6	Saroma	3.60948
SA8-1	SA8	Saroma	11.9461
SA8-2	SA8	Saroma	3.60395
SA8-3	SA8	Saroma	15.4246
SA8-4	SA8	Saroma	3.50153
SA8-5	SA8	Saroma	8.66834
NO1-1	NO1	Notoro	33.3111
NO1-2	NO1	Notoro	8.37461
NO1-3	NO1	Notoro	13.6828
NO1-4	NO1	Notoro	19.2128
NO1-5	NO1	Notoro	5.8185
NO2-1	NO2	Notoro	9.86648
NO2-2	NO2	Notoro	44.2084
NO2-3	NO2	Notoro	24.9642
NO2-4	NO2	Notoro	15.6415
NO2-5	NO2	Notoro	67.7733
NO3-1	NO3	Notoro	18.1007
NO3-2	NO3	Notoro	5.82751
NO3-3	NO3	Notoro	11.4913
NO3-4	NO3	Notoro	6.11308
NO3-5	NO3	Notoro	2.94955
NO4-1	NO4	Notoro	9.74564
NO4-2	NO3	Notoro	25.1191
NO4-3	NO4	Notoro	3.55083
NO4-4	NO3	Notoro	61.8335
NO4-5	NO4	Notoro	61.9875
NO5-1	NO5	Notoro	16.8354
NO5-2	NO5	Notoro	10.7365
NO5-3	NO5	Notoro	23.2692
NO5-5	NO5	Notoro	19.6313

## Sheet: abundance_epifauna
ID	Site	Lagoon	Season	Epi
SA1-1	SA1	Saroma	Summer	1.68115
SA1-2	SA1	Saroma	Summer	0.830828
SA1-3	SA1	Saroma	Summer	1.67752
SA1-4	SA1	Saroma	Summer	0.365096
SA1-5	SA1	Saroma	Summer	2.57643
SA3-1	SA3	Saroma	Summer	0.886178
SA3-2	SA3	Saroma	Summer	1.02841
SA3-3	SA3	Saroma	Summer	8.15513
SA3-4	SA3	Saroma	Summer	1.13293
SA3-5	SA3	Saroma	Summer	1.80525
SA5-1	SA5	Saroma	Summer	0.0517197
SA5-2	SA5	Saroma	Summer	0.390318
SA5-3	SA5	Saroma	Summer	1.33439
SA5-4	SA5	Saroma	Summer	0.568217
SA5-5	SA5	Saroma	Summer	1.04503
SA6-1	SA6	Saroma	Summer	4.72643
SA6-2	SA6	Saroma	Summer	3.92395
SA6-3	SA6	Saroma	Summer	6.30061
SA6-4	SA6	Saroma	Summer	7.02987
SA6-5	SA6	Saroma	Summer	2.18904
SA7-1	SA7	Saroma	Summer	3.93917
SA7-2	SA7	Saroma	Summer	3.07162
SA7-3	SA7	Saroma	Summer	4.03427
SA7-4	SA7	Saroma	Summer	4.09723
SA7-5	SA7	Saroma	Summer	2.68831
SA8-1	SA8	Saroma	Summer	1.3215
SA8-2	SA8	Saroma	Summer	0.851624
SA8-3	SA8	Saroma	Summer	1.44153
SA8-4	SA8	Saroma	Summer	1.67732
SA8-5	SA8	Saroma	Summer	2.65232
NO1-1	NO1	Notoro	Summer	5.83873
NO1-2	NO1	Notoro	Summer	5.26943
NO1-3	NO1	Notoro	Summer	4.66532
NO1-4	NO1	Notoro	Summer	6.36252
NO1-5	NO1	Notoro	Summer	4.0386
NO2-1	NO2	Notoro	Summer	8.23041
NO2-2	NO2	Notoro	Summer	6.51866
NO2-3	NO2	Notoro	Summer	3.11449
NO2-4	NO2	Notoro	Summer	6.48583
NO2-5	NO2	Notoro	Summer	12.3332
NO3-1	NO3	Notoro	Summer	16.7619
NO3-2	NO3	Notoro	Summer	2.15315
NO3-3	NO3	Notoro	Summer	7.2401
NO3-4	NO3	Notoro	Summer	5.51554
NO3-5	NO3	Notoro	Summer	3.76949
NO4-1	NO4	Notoro	Summer	3.29045
NO4-2	NO4	Notoro	Summer	2.3892
NO4-3	NO4	Notoro	Summer	1.84611
NO4-4	NO4	Notoro	Summer	2.18557
NO4-5	NO4	Notoro	Summer	1.87016
NO5-1	NO5	Notoro	Summer	1.61834
NO5-2	NO5	Notoro	Summer	4.2836
NO5-3	NO5	Notoro	Summer	2.46127
NO5-4	NO5	Notoro	Summer	1.81803
NO5-5	NO5	Notoro	Summer	3.51032
AK1	AK	Akkeshi	Summer	1.97933
AK2	AK	Akkeshi	Summer	0.509236
AK3	AK	Akkeshi	Summer	0.80828
AK4	AK	Akkeshi	Summer	0.52949
AK5	AK	Akkeshi	Summer	1.8636
BK1	BK	Akkeshi	Summer	1.34694
BK2	BK	Akkeshi	Summer	0.750127
BK3	BK	Akkeshi	Summer	1.69637
BK4	BK	Akkeshi	Summer	5.69873
BK5	BK	Akkeshi	Summer	2.26962
CK1	CK	Akkeshi	Summer	2.45436
CK2	CK	Akkeshi	Summer	4.6665
CK3	CK	Akkeshi	Summer	4.96717
CK4	CK	Akkeshi	Summer	5.27761
CK5	CK	Akkeshi	Summer	1.02968
CL1	CL	Akkeshi	Summer	2.76519
CL2	CL	Akkeshi	Summer	2.68752
CL3	CL	Akkeshi	Summer	8.2414
CL4	CL	Akkeshi	Summer	7.67083
CL5	CL	Akkeshi	Summer	8.01045
HN1	HN	Akkeshi	Summer	1.55643
HN2	HN	Akkeshi	Summer	2.9315
HN3	HN	Akkeshi	Summer	2.25006
HN4	HN	Akkeshi	Summer	2.63748
HN5	HN	Akkeshi	Summer	3.39325
SL1	SL	Akkeshi	Summer	0.909236
SL2	SL	Akkeshi	Summer	0.539777
SL3	SL	Akkeshi	Summer	4.22796
SL4	SL	Akkeshi	Summer	2.21586
SL5	SL	Akkeshi	Summer	1.30971
SR1	SR	Akkeshi	Summer	2.91303
SR2	SR	Akkeshi	Summer	6.97376
SR3	SR	Akkeshi	Summer	5.52054
SR4	SR	Akkeshi	Summer	2.48554
SR5	SR	Akkeshi	Summer	2.54701
TB1	TB	Akkeshi	Summer	2.23815
TB2	TB	Akkeshi	Summer	2.78946
TB3	TB	Akkeshi	Summer	0.690382
TB4	TB	Akkeshi	Summer	2.84659
TB5	TB	Akkeshi	Summer	2.2328
SA1-1	SA1	Saroma	Fall	1.68115
SA1-2	SA1	Saroma	Fall	0.830828
SA1-3	SA1	Saroma	Fall	1.67752
SA1-4	SA1	Saroma	Fall	0.365096
SA1-5	SA1	Saroma	Fall	2.57643
SA3-1	SA3	Saroma	Fall	0.886178
SA3-2	SA3	Saroma	Fall	1.02841
SA3-3	SA3	Saroma	Fall	8.15513
SA3-4	SA3	Saroma	Fall	1.13293
SA3-5	SA3	Saroma	Fall	1.80525
SA5-1	SA5	Saroma	Fall	0.0517197
SA5-2	SA5	Saroma	Fall	0.390318
SA5-3	SA5	Saroma	Fall	1.33439
SA5-4	SA5	Saroma	Fall	0.568217
SA5-5	SA5	Saroma	Fall	1.04503
SA6-1	SA6	Saroma	Fall	4.72643
SA6-2	SA6	Saroma	Fall	3.92395
SA6-3	SA6	Saroma	Fall	6.30061
SA6-4	SA6	Saroma	Fall	7.02987
SA6-5	SA6	Saroma	Fall	2.18904
SA7-1	SA7	Saroma	Fall	3.93917
SA7-2	SA7	Saroma	Fall	3.07162
SA7-3	SA7	Saroma	Fall	4.03427
SA7-4	SA7	Saroma	Fall	4.09723
SA7-5	SA7	Saroma	Fall	2.68831
SA8-1	SA8	Saroma	Fall	1.3215
SA8-2	SA8	Saroma	Fall	0.851624
SA8-3	SA8	Saroma	Fall	1.44153
SA8-4	SA8	Saroma	Fall	1.67732
SA8-5	SA8	Saroma	Fall	2.65232
NO1-1	NO1	Notoro	Fall	5.83873
NO1-2	NO1	Notoro	Fall	5.26943
NO1-3	NO1	Notoro	Fall	4.66532
NO1-4	NO1	Notoro	Fall	6.36252
NO1-5	NO1	Notoro	Fall	4.0386
NO2-1	NO2	Notoro	Fall	8.23041
NO2-2	NO2	Notoro	Fall	6.51866
NO2-3	NO2	Notoro	Fall	3.11449
NO2-4	NO2	Notoro	Fall	6.48583
NO2-5	NO2	Notoro	Fall	12.3332
NO3-1	NO3	Notoro	Fall	16.7619
NO3-2	NO3	Notoro	Fall	2.15315
NO3-3	NO3	Notoro	Fall	7.2401
NO3-4	NO3	Notoro	Fall	5.51554
NO3-5	NO3	Notoro	Fall	3.76949
NO4-1	NO4	Notoro	Fall	3.29045
NO4-2	NO4	Notoro	Fall	2.3892
NO4-3	NO4	Notoro	Fall	1.84611
NO4-4	NO4	Notoro	Fall	2.18557
NO4-5	NO4	Notoro	Fall	1.87016
NO5-1	NO5	Notoro	Fall	1.61834
NO5-2	NO5	Notoro	Fall	4.2836
NO5-3	NO5	Notoro	Fall	2.46127
NO5-4	NO5	Notoro	Fall	1.81803
NO5-5	NO5	Notoro	Fall	3.51032
AK1	AK	Akkeshi	Fall	2.13567
AK2	AK	Akkeshi	Fall	2.64312
AK3	AK	Akkeshi	Fall	1.04019
AK4	AK	Akkeshi	Fall	1.20245
AK5	AK	Akkeshi	Fall	2.6465
BK1	BK	Akkeshi	Fall	24.6481
BK2	BK	Akkeshi	Fall	22.3136
BK3	BK	Akkeshi	Fall	35.5275
BK4	BK	Akkeshi	Fall	27.5283
BK5	BK	Akkeshi	Fall	49.1028
CK1	CK	Akkeshi	Fall	4.21863
CK2	CK	Akkeshi	Fall	5.46729
CK3	CK	Akkeshi	Fall	2.70182
CK4	CK	Akkeshi	Fall	2.72608
CK5	CK	Akkeshi	Fall	3.49659
CL1	CL	Akkeshi	Fall	7.48408
CL2	CL	Akkeshi	Fall	9.14045
CL3	CL	Akkeshi	Fall	5.35032
CL4	CL	Akkeshi	Fall	9.77732
CL5	CL	Akkeshi	Fall	6.6786
HN1	HN	Akkeshi	Fall	1.14745
HN2	HN	Akkeshi	Fall	0.81035
HN3	HN	Akkeshi	Fall	1.76108
HN4	HN	Akkeshi	Fall	0.532548
HN5	HN	Akkeshi	Fall	1.07936
SL1	SL	Akkeshi	Fall	1.84911
SL2	SL	Akkeshi	Fall	0.146497
SL3	SL	Akkeshi	Fall	5.11395
SL4	SL	Akkeshi	Fall	0.722516
SL5	SL	Akkeshi	Fall	1.82213
SR1	SR	Akkeshi	Fall	2.82178
SR2	SR	Akkeshi	Fall	0.407389
SR3	SR	Akkeshi	Fall	4.36959
SR4	SR	Akkeshi	Fall	2.14847
SR5	SR	Akkeshi	Fall	1.21812
TB1	TB	Akkeshi	Fall	0.758917
TB2	TB	Akkeshi	Fall	0.539427
TB3	TB	Akkeshi	Fall	0.109873
TB4	TB	Akkeshi	Fall	1.04981
TB5	TB	Akkeshi	Fall	1.17513
SA1-1	SA1	Saroma	Fall	0.765701
SA1-2	SA1	Saroma	Fall	0.606752
SA1-3	SA1	Saroma	Fall	2.66287
SA1-4	SA1	Saroma	Fall	0.800701
SA1-5	SA1	Saroma	Fall	1.92583
SA2-1	SA2	Saroma	Fall	1.73414
SA2-2	SA2	Saroma	Fall	0.831465
SA2-3	SA2	Saroma	Fall	2.12946
SA2-4	SA2	Saroma	Fall	0.614873
SA2-5	SA2	Saroma	Fall	0.626783
SA3-1	SA3	Saroma	Fall	0.863376
SA3-2	SA3	Saroma	Fall	1.69025
SA3-3	SA3	Saroma	Fall	1.59927
SA3-4	SA3	Saroma	Fall	1.53889
SA3-5	SA3	Saroma	Fall	1.36054
SA6-1	SA6	Saroma	Fall	0.180191
SA6-2	SA6	Saroma	Fall	1.21369
SA6-3	SA6	Saroma	Fall	0.351274
SA6-4	SA6	Saroma	Fall	0.241051
SA6-5	SA6	Saroma	Fall	0.95258
SA8-1	SA8	Saroma	Fall	0.654268
SA8-2	SA8	Saroma	Fall	2.21344
SA8-3	SA8	Saroma	Fall	2.13248
SA8-4	SA8	Saroma	Fall	1.7235
SA8-5	SA8	Saroma	Fall	1.35073
NO1-1	NO1	Notoro	Fall	2.45844
NO1-2	NO1	Notoro	Fall	5.73111
NO1-3	NO1	Notoro	Fall	4.07529
NO1-4	NO1	Notoro	Fall	3.78465
NO1-5	NO1	Notoro	Fall	2.63691
NO2-1	NO2	Notoro	Fall	8.12382
NO2-2	NO2	Notoro	Fall	2.76968
NO2-3	NO2	Notoro	Fall	4.46573
NO2-4	NO2	Notoro	Fall	4.83013
NO2-5	NO2	Notoro	Fall	4.5621
NO3-1	NO3	Notoro	Fall	8.44035
NO3-2	NO3	Notoro	Fall	10.9827
NO3-3	NO3	Notoro	Fall	1.5886
NO3-4	NO3	Notoro	Fall	7.81643
NO3-5	NO3	Notoro	Fall	3.5621
NO4-1	NO4	Notoro	Fall	3.30815
NO4-2	NO4	Notoro	Fall	3.28729
NO4-3	NO4	Notoro	Fall	6.96882
NO4-4	NO4	Notoro	Fall	7.16854
NO4-5	NO4	Notoro	Fall	6.58503
NO5-1	NO5	Notoro	Fall	3.70729
NO5-2	NO5	Notoro	Fall	5.54484
NO5-3	NO5	Notoro	Fall	2.46303
NO5-4	NO5	Notoro	Fall	3.25557
NO5-5	NO5	Notoro	Fall	4.41465

## Sheet: Metadata
Environmental_data
ID	Site	Lagoon	Season	Shoot_density	Shoot_height	SWT	PO4-P	TN	Depth	WT	Salinity	Water_Chla
replicate ID within site	site within lagoon	lagoon	Summer or Fall, the season when the sampling was done	Shoot density of eelgrass (n/m^2)	length of the tallest leaf of a randomly picked eelgrass shoot (cm)	Surface seawater temperature, measured from a thermometer (֯C)	Concentration of PO4-P in the water column (μM)	Total nitrogen, the sum of the values of NO2, NO3, and NH4 concentration in the water column (μM)	Water depth of the study site (m)	Median seawater temperature, measured by the memory sensor (see Material and Method section for the full description) (֯C)	Median salinity of the site, measured by the memory sensor (see Material and Method section for the full description)	The amount of Chl-a in water column measured from Chl-a concentration (see Material and Method for the full description) (μg/l)
abundance_eelgrass
ID	Site	Lagoon	Season	DAGW
replicate ID within site	site within lagoon	lagoon	Summer or Fall, the season when the sampling was done	dry above ground weight of eelgrass (g/m^2)
abundance_microalgae
ID	Site	Lagoon	Season	Epip_Chla
replicate ID within site	site within lagoon	lagoon	Summer or Fall, the season when the sampling was done	Biomass of epiphytic microalgae calculated from Chl-a concentration (g/m^2)
abundance_epifauna
ID	Site	Lagoon	Season	Epi
replicate ID within site	site within lagoon	lagoon	Summer or Fall, the season when the sampling was done	Ash-free dry weight of epifauna calculated from formulae provided by Edgar (1990) (g/m^2)
